# Supplementary material for: Why Are Widely Distributed Species Widely Distributed? Understanding From a Quantified Investment Acquisition Strategy
Source: Ecol Evol. 2024 Nov 18;14(11):e70581. doi: 10.1002/ece3.70581 (PMC11573484; doi:10.1002/ece3.70581)
Supplement: Supplementary file 1 — Appendix S1. [file ECE3-14-e70581-s002.xlsx]

## Sheet: Data
Order	Family	Genus	Species	Species	Position	Repeats	SLA（m2 kg-1）	A（µmol m⁻² s⁻¹）	R（µmol m⁻² s⁻¹）	LNC（g kg-1）	LPC（g kg-1）	LES	N:P	Gs（mmol m⁻² s⁻¹）	E（mmol m⁻² s⁻¹）	TI（%）	iWUE（‰）	PNUE（µmol m⁻² s⁻¹）	PPUE（mmol m⁻² s⁻¹）
Proteales	Platanaceae	Platanus	Platanus acerifolia (Aiton) Willd.	P. acerifolia	ES	1	16.35	13.28	6.73	16.29	0.73	14.93	22.32	655.02	43.14	6.59	0.31	815.22	18.19
Proteales	Platanaceae	Platanus	Platanus acerifolia (Aiton) Willd.	P. acerifolia	ES	2	15.29	14.59	6.78	14.9	0.72	14.38	20.69	660.45	44.37	6.72	0.33	979.19	20.26
Proteales	Platanaceae	Platanus	Platanus acerifolia (Aiton) Willd.	P. acerifolia	ES	3	17.02	17.39	9.08	18.44	0.82	17.04	22.49	681.93	45.35	6.65	0.38	943.06	21.21
Proteales	Platanaceae	Platanus	Platanus acerifolia (Aiton) Willd.	P. acerifolia	ES	4	15.48	19	9.22	17.88	0.76	16.58	23.53	678.11	44.95	6.63	0.42	1062.64	25
Proteales	Platanaceae	Platanus	Platanus acerifolia (Aiton) Willd.	P. acerifolia	ES	5	14.79	19.19	9.03	16.74	0.77	16	21.74	675.88	44.52	6.59	0.43	1146.36	24.92
Fabales	Fabaceae	Lespedeza	Lespedeza bicolor Turcz.	L. bicolor	ES	1	23.43	16.98	7.54	22.07	0.95	20.19	23.23	748.6	48.97	6.54	0.35	769.37	17.87
Fabales	Fabaceae	Lespedeza	Lespedeza bicolor Turcz.	L. bicolor	ES	2	23.66	17.43	7.53	22.15	0.95	20.38	23.32	791.21	52.23	6.6	0.33	786.91	18.35
Fabales	Fabaceae	Lespedeza	Lespedeza bicolor Turcz.	L. bicolor	ES	3	23.67	17.19	7.64	21.84	0.95	20.29	22.99	648.25	56.46	8.71	0.3	787.09	18.09
Fabales	Fabaceae	Lespedeza	Lespedeza bicolor Turcz.	L. bicolor	ES	4	23.65	16.87	7.77	21.8	0.96	20.25	22.71	717.87	61.35	8.55	0.27	773.85	17.57
Fabales	Fabaceae	Lespedeza	Lespedeza bicolor Turcz.	L. bicolor	ES	5	23.57	17.29	7.79	21.75	0.96	20.28	22.66	717.25	61.71	8.6	0.28	794.94	18.01
Rosales	Rosaceae	Photinia	Photinia serratifolia (Desf.) Kalkman	P. serratifolia	ES	1	8.89	14.61	9.75	11.39	1.24	11.68	9.19	720.99	31.49	4.37	0.46	1282.7	11.78
Rosales	Rosaceae	Photinia	Photinia serratifolia (Desf.) Kalkman	P. serratifolia	ES	2	8.76	17.14	10.97	10.28	0.86	11.98	11.95	614.99	32.7	5.32	0.52	1667.32	19.93
Rosales	Rosaceae	Photinia	Photinia serratifolia (Desf.) Kalkman	P. serratifolia	ES	3	9.38	14.48	9.53	11.71	1.2	11.88	9.76	663.49	32.21	4.85	0.45	1236.55	12.07
Rosales	Rosaceae	Photinia	Photinia serratifolia (Desf.) Kalkman	P. serratifolia	ES	4	8.45	19.65	9.32	11.13	1.1	12.2	10.12	622.69	37.73	6.06	0.52	1765.5	17.86
Rosales	Rosaceae	Photinia	Photinia serratifolia (Desf.) Kalkman	P. serratifolia	ES	5	9.22	17.44	8.8	11.04	1.05	11.96	10.51	765.63	37.91	4.95	0.46	1579.71	16.61
Lamiales	Lamiaceae	Vitex	Vitex negundo var. heterophylla (Franch.) Rehd.	V. negundo var. heterophylla	ES	1	22.28	14.74	7.6	21.64	0.93	19.22	23.27	641.74	32.67	5.09	0.45	681.15	15.85
Lamiales	Lamiaceae	Vitex	Vitex negundo var. heterophylla (Franch.) Rehd.	V. negundo var. heterophylla	ES	2	23.59	18.61	6.98	23.7	0.95	20.84	24.95	682.88	31.08	4.55	0.6	785.23	19.59
Lamiales	Lamiaceae	Vitex	Vitex negundo var. heterophylla (Franch.) Rehd.	V. negundo var. heterophylla	ES	3	23.77	18.81	7.02	22.05	0.93	20.52	23.71	612.12	32	5.23	0.59	853.06	20.23
Lamiales	Lamiaceae	Vitex	Vitex negundo var. heterophylla (Franch.) Rehd.	V. negundo var. heterophylla	ES	4	24.06	14.73	7.63	22.04	0.96	20.06	22.96	734.26	59.56	8.11	0.25	668.33	15.34
Lamiales	Lamiaceae	Vitex	Vitex negundo var. heterophylla (Franch.) Rehd.	V. negundo var. heterophylla	ES	5	23.44	18	8.49	20.91	0.97	20.3	21.56	791.54	59.54	7.52	0.3	860.83	18.56
Fabales	Fabaceae	Alhagi	Alhagi camelorum Fisch.	A. camelorum	EX	1	3.05	14.39	7.42	14.32	0.8	9.39	17.9	136.47	4.66	3.41	3.09	1004.89	17.99
Fabales	Fabaceae	Alhagi	Alhagi camelorum Fisch.	A. camelorum	EX	2	3.17	12.04	6.82	12.96	0.88	8.56	14.73	108.44	5.42	5	2.22	929.01	13.68
Fabales	Fabaceae	Alhagi	Alhagi camelorum Fisch.	A. camelorum	EX	3	3.65	12.22	5.59	13.55	0.85	8.65	15.94	125.58	4.25	3.38	2.88	901.85	14.38
Fabales	Fabaceae	Alhagi	Alhagi camelorum Fisch.	A. camelorum	EX	4	3.42	14.77	8.77	15.47	0.79	10.22	19.58	99.04	3.4	3.43	4.34	954.75	18.7
Fabales	Fabaceae	Alhagi	Alhagi camelorum Fisch.	A. camelorum	EX	5	3.4	13.18	5.39	14.26	0.89	8.86	16.02	93.39	4.55	4.87	2.9	924.26	14.81
Rosales	Elaeagnaceae	Hippophae	Hippophae rhamnoides L.	H. rhamnoides	EX	1	12.85	7.86	4.17	14.86	0.63	11.56	23.59	74.51	2.52	3.38	3.12	528.94	12.48
Rosales	Elaeagnaceae	Hippophae	Hippophae rhamnoides L.	H. rhamnoides	EX	2	12.51	8.68	5.1	16.55	0.7	12.24	23.64	78.78	2.54	3.22	3.42	524.47	12.4
Rosales	Elaeagnaceae	Hippophae	Hippophae rhamnoides L.	H. rhamnoides	EX	3	11.26	8.13	6.35	16.93	0.73	12.03	23.19	77.77	3.62	4.65	2.25	480.21	11.14
Rosales	Elaeagnaceae	Hippophae	Hippophae rhamnoides L.	H. rhamnoides	EX	4	10.5	7.94	5.62	15.92	0.69	11.25	23.07	81.6	3.06	3.75	2.59	498.74	11.51
Rosales	Elaeagnaceae	Hippophae	Hippophae rhamnoides L.	H. rhamnoides	EX	5	9.89	8.01	4.97	15.78	0.68	10.82	23.21	80.33	3.1	3.86	2.58	507.6	11.78
Malpighiales	Salicaceae	Populus	Populus euphratica Oliv.	P. euphratica	EX	1	8.26	1.79	4.11	17.78	0.55	9.35	32.33	96.88	4.52	4.67	0.4	100.67	3.25
Malpighiales	Salicaceae	Populus	Populus euphratica Oliv.	P. euphratica	EX	2	7.23	1.85	6.05	18.27	0.58	9.52	31.5	74.73	4.55	6.09	0.41	101.26	3.19
Malpighiales	Salicaceae	Populus	Populus euphratica Oliv.	P. euphratica	EX	3	8.15	1.88	5.26	20.24	0.56	10.22	36.14	92.78	4.79	5.16	0.39	92.89	3.36
Malpighiales	Salicaceae	Populus	Populus euphratica Oliv.	P. euphratica	EX	4	7.57	1.54	5.85	16.44	0.6	9.09	27.4	68.66	3.38	4.92	0.46	93.67	2.57
Malpighiales	Salicaceae	Populus	Populus euphratica Oliv.	P. euphratica	EX	5	7.43	1.63	3.96	16.57	0.62	8.65	26.73	71.81	3.35	4.67	0.49	98.37	2.63
Malpighiales	Salicaceae	Populus	Populus pruinosa Schrenk	P. pruinosa	EX	1	6.27	1.69	1.27	15.54	0.87	7.37	17.86	16.13	0.8	4.96	2.11	108.75	1.94
Malpighiales	Salicaceae	Populus	Populus pruinosa Schrenk	P. pruinosa	EX	2	8.65	1.73	0.94	15.57	0.82	8.26	18.99	19.38	0.92	4.75	1.88	111.11	2.11
Malpighiales	Salicaceae	Populus	Populus pruinosa Schrenk	P. pruinosa	EX	3	7.89	1.78	1.47	16.59	0.86	8.36	19.29	18	0.99	5.5	1.8	107.29	2.07
Malpighiales	Salicaceae	Populus	Populus pruinosa Schrenk	P. pruinosa	EX	4	6.25	1.68	2.01	14.99	0.94	7.41	15.95	17.11	0.81	4.73	2.07	112.07	1.79
Malpighiales	Salicaceae	Populus	Populus pruinosa Schrenk	P. pruinosa	EX	5	7.32	1.63	1.77	14.02	0.74	7.48	18.95	15.91	0.76	4.78	2.14	116.26	2.2
Fabales	Fabaceae	Gleditsia	Gleditsia sinensis Lam.	G. sinensis	CS	1	39.32	13.07	8.42	36.33	1.02	29.85	35.62	774.29	55.82	7.21	0.23	359.76	12.81
Fabales	Fabaceae	Gleditsia	Gleditsia sinensis Lam.	G. sinensis	CS	2	38.58	18.56	9.15	31.71	1.01	29.5	31.4	778.04	58.28	7.49	0.32	585.3	18.38
Fabales	Fabaceae	Gleditsia	Gleditsia sinensis Lam.	G. sinensis	CS	3	39.47	16.34	9.52	33.56	1.14	30.06	29.44	645.2	42.45	6.58	0.38	486.89	14.33
Fabales	Fabaceae	Gleditsia	Gleditsia sinensis Lam.	G. sinensis	CS	4	33.66	13.2	11.95	40.19	1.14	29.42	35.25	614.99	48.11	7.82	0.27	328.44	11.58
Fabales	Fabaceae	Gleditsia	Gleditsia sinensis Lam.	G. sinensis	CS	5	36.32	13.13	11.08	33.2	0.92	28.42	36.09	694.27	45.29	6.52	0.29	395.48	14.27
Fabales	Fabaceae	Gleditsia	Gleditsia sinensis Lam.	G. sinensis	CX	1	28.91	4.38	4.18	23.53	0.72	19.73	32.68	67.92	2.95	4.34	1.48	186.15	6.08
Fabales	Fabaceae	Gleditsia	Gleditsia sinensis Lam.	G. sinensis	CX	2	29.45	4.73	2.52	23.98	0.73	19.75	32.85	89.43	3.83	4.28	1.23	197.25	6.48
Fabales	Fabaceae	Gleditsia	Gleditsia sinensis Lam.	G. sinensis	CX	3	28.6	5.68	2.8	24.3	0.66	19.7	36.82	80.65	3.48	4.31	1.63	233.74	8.61
Fabales	Fabaceae	Gleditsia	Gleditsia sinensis Lam.	G. sinensis	CX	4	27.59	5.98	3.51	25.67	0.74	19.88	34.69	74.09	3.84	5.18	1.56	232.96	8.08
Fabales	Fabaceae	Gleditsia	Gleditsia sinensis Lam.	G. sinensis	CX	5	30.27	4.16	3.06	25.32	0.79	20.47	32.05	68.74	3.19	4.64	1.3	164.3	5.27
Fabales	Fabaceae	Robinia	Robinia pseudoacacia 'Decaisneana'	R. pseudoacacia	CS	1	39.14	14.74	9.32	34.33	0.96	29.75	35.76	663.52	41.24	6.22	0.36	429.36	15.35
Fabales	Fabaceae	Robinia	Robinia pseudoacacia 'Decaisneana'	R. pseudoacacia	CS	2	41.82	14.21	8.8	30.9	1.05	29.76	29.43	663.49	43.73	6.59	0.32	459.87	13.53
Fabales	Fabaceae	Robinia	Robinia pseudoacacia 'Decaisneana'	R. pseudoacacia	CS	3	37.52	14.03	8.24	40.53	1.02	30.34	39.74	683.37	42.66	6.24	0.33	346.16	13.75
Fabales	Fabaceae	Robinia	Robinia pseudoacacia 'Decaisneana'	R. pseudoacacia	CS	4	43.11	15.24	10.46	35.25	1.01	31.96	34.9	627.79	43.84	6.98	0.35	432.34	15.09
Fabales	Fabaceae	Robinia	Robinia pseudoacacia 'Decaisneana'	R. pseudoacacia	CS	5	40.52	18.81	8.55	35.56	1.03	31.19	34.52	771.36	48.39	6.27	0.39	528.97	18.26
Fabales	Fabaceae	Robinia	Robinia pseudoacacia 'Decaisneana'	R. pseudoacacia	CX	1	31.82	6.16	4.7	22.84	0.74	21.17	30.86	78.99	3.59	4.54	1.72	269.7	8.32
Fabales	Fabaceae	Robinia	Robinia pseudoacacia 'Decaisneana'	R. pseudoacacia	CX	2	34.85	6.32	3.99	24.06	0.71	22.57	33.89	80.7	3.9	4.83	1.62	262.68	8.9
Fabales	Fabaceae	Robinia	Robinia pseudoacacia 'Decaisneana'	R. pseudoacacia	CX	3	30.26	8.14	5.15	24.86	0.7	21.51	35.51	79.93	2.07	2.59	3.93	327.43	11.63
Fabales	Fabaceae	Robinia	Robinia pseudoacacia 'Decaisneana'	R. pseudoacacia	CX	4	34.49	7.3	4.02	24.38	0.68	22.69	35.85	78.16	4.44	5.68	1.64	299.43	10.74
Fabales	Fabaceae	Robinia	Robinia pseudoacacia 'Decaisneana'	R. pseudoacacia	CX	5	30.24	5.82	3.98	22.18	0.71	20.13	31.24	72.77	3.24	4.45	1.8	262.4	8.2
Fabales	Fabaceae	Robinia	Robinia pseudoacacia L.	R. pseudoacacia 'Decaisneana'	CS	1	18.98	15.14	6.99	40.49	1.29	22.79	31.39	455.61	29.49	6.47	0.51	373.92	11.74
Fabales	Fabaceae	Robinia	Robinia pseudoacacia L.	R. pseudoacacia 'Decaisneana'	CS	2	18.52	13.27	7.27	40.73	1.26	22.39	32.33	499.21	33.62	6.73	0.39	325.8	10.53
Fabales	Fabaceae	Robinia	Robinia pseudoacacia L.	R. pseudoacacia 'Decaisneana'	CS	3	18.34	19.16	7.16	40.95	1.23	23.39	33.29	457.85	27.09	5.92	0.71	467.89	15.58
Fabales	Fabaceae	Robinia	Robinia pseudoacacia L.	R. pseudoacacia 'Decaisneana'	CS	4	20.35	14.41	6.9	40.06	1.26	23.08	31.79	448.22	31.04	6.93	0.46	359.71	11.44
Fabales	Fabaceae	Robinia	Robinia pseudoacacia L.	R. pseudoacacia 'Decaisneana'	CS	5	18.45	17.33	6.62	42.91	1.25	23.5	34.33	452.28	27.49	6.08	0.63	403.87	13.86
Fabales	Fabaceae	Robinia	Robinia pseudoacacia L.	R. pseudoacacia 'Decaisneana'	CX	1	15.82	5.41	2.73	21.66	0.73	13.79	29.67	42.58	0.91	2.14	5.95	249.77	7.41
Fabales	Fabaceae	Robinia	Robinia pseudoacacia L.	R. pseudoacacia 'Decaisneana'	CX	2	15.43	5.39	2.88	20.89	0.84	13.49	24.87	41.95	0.85	2.03	6.34	258.02	6.42
Fabales	Fabaceae	Robinia	Robinia pseudoacacia L.	R. pseudoacacia 'Decaisneana'	CX	3	14.79	5.28	2.94	23.95	0.8	14.01	29.94	42.79	0.93	2.17	5.68	220.46	6.6
Fabales	Fabaceae	Robinia	Robinia pseudoacacia L.	R. pseudoacacia 'Decaisneana'	CX	4	16.41	5.18	2.79	22.46	0.82	14.23	27.39	41.89	0.9	2.15	5.76	230.63	6.32
Fabales	Fabaceae	Robinia	Robinia pseudoacacia L.	R. pseudoacacia 'Decaisneana'	CX	5	15.25	5.09	2.7	22.81	0.79	13.81	28.87	38.99	0.85	2.18	5.99	223.15	6.44
Rosales	Rosaceae	Prunus	Prunus cerasifera 'Atropurpurea'	P. cerasifera 'Atropurpurea'	CS	1	13.91	16.01	10.87	12.88	0.63	14.46	20.44	592.02	39.26	6.63	0.41	1243.01	25.41
Rosales	Rosaceae	Prunus	Prunus cerasifera 'Atropurpurea'	P. cerasifera 'Atropurpurea'	CS	2	13.77	17.37	10.82	14.49	0.57	15.04	25.42	653.12	38.46	5.89	0.45	1198.76	30.47
Rosales	Rosaceae	Prunus	Prunus cerasifera 'Atropurpurea'	P. cerasifera 'Atropurpurea'	CS	3	12.77	15.51	9.41	12.68	0.53	13.5	23.92	494.93	34.09	6.89	0.45	1223.19	29.26
Rosales	Rosaceae	Prunus	Prunus cerasifera 'Atropurpurea'	P. cerasifera 'Atropurpurea'	CS	4	13.71	17.38	10.45	13.35	0.54	14.63	24.72	664.38	40.56	6.1	0.43	1301.87	32.19
Rosales	Rosaceae	Prunus	Prunus cerasifera 'Atropurpurea'	P. cerasifera 'Atropurpurea'	CS	5	13.89	16.23	10.8	13.51	0.51	14.61	26.49	542.83	38.77	7.14	0.42	1201.33	31.82
Rosales	Rosaceae	Prunus	Prunus cerasifera 'Atropurpurea'	P. cerasifera 'Atropurpurea'	CX	1	10.54	5.11	3.05	13.29	0.56	9.46	23.73	60.41	1.8	2.98	2.84	384.5	9.13
Rosales	Rosaceae	Prunus	Prunus cerasifera 'Atropurpurea'	P. cerasifera 'Atropurpurea'	CX	2	10.51	5.27	3.09	12.47	0.51	9.26	24.45	62.8	1.83	2.91	2.88	422.61	10.33
Rosales	Rosaceae	Prunus	Prunus cerasifera 'Atropurpurea'	P. cerasifera 'Atropurpurea'	CX	3	10.38	5.07	3.05	13.36	0.54	9.4	24.74	57.55	1.81	3.15	2.8	379.49	9.39
Rosales	Rosaceae	Prunus	Prunus cerasifera 'Atropurpurea'	P. cerasifera 'Atropurpurea'	CX	4	10.63	5.17	3.24	14.36	0.57	9.83	25.19	59.32	1.92	3.24	2.69	360.03	9.07
Rosales	Rosaceae	Prunus	Prunus cerasifera 'Atropurpurea'	P. cerasifera 'Atropurpurea'	CX	5	10.21	5.07	3.07	13.38	0.54	9.34	24.78	63.12	1.8	2.85	2.82	378.92	9.39
Rosales	Elaeagnaceae	Elaeagnus	Elaeagnus angustifolia L.	E. angustifolia	CS	1	17.78	19.01	8.64	29.32	0.86	20.37	34.09	630.7	56.91	9.02	0.33	648.36	22.1
Rosales	Elaeagnaceae	Elaeagnus	Elaeagnus angustifolia L.	E. angustifolia	CS	2	17.28	16.39	8.61	28.74	0.97	19.57	29.63	622.69	57.41	9.22	0.29	570.29	16.9
Rosales	Elaeagnaceae	Elaeagnus	Elaeagnus angustifolia L.	E. angustifolia	CS	3	17.48	14.58	8.11	27.88	0.99	19	28.16	765.63	71	9.27	0.21	522.96	14.73
Rosales	Elaeagnaceae	Elaeagnus	Elaeagnus angustifolia L.	E. angustifolia	CS	4	19.72	19.01	10.32	20.14	0.82	19.15	24.56	641.74	61.76	9.62	0.31	943.89	23.18
Rosales	Elaeagnaceae	Elaeagnus	Elaeagnus angustifolia L.	E. angustifolia	CS	5	16.22	17.19	10.6	26.13	0.91	19.05	28.71	682.88	56.89	8.33	0.3	657.86	18.89
Rosales	Elaeagnaceae	Elaeagnus	Elaeagnus angustifolia L.	E. angustifolia	CX	1	12.98	3.13	3.94	20.65	0.86	12.28	24.01	62.12	3.77	6.07	0.83	151.57	3.64
Rosales	Elaeagnaceae	Elaeagnus	Elaeagnus angustifolia L.	E. angustifolia	CX	2	14.05	3.26	3.36	20.98	0.94	12.71	22.32	74.26	3.16	4.26	1.03	155.39	3.47
Rosales	Elaeagnaceae	Elaeagnus	Elaeagnus angustifolia L.	E. angustifolia	CX	3	13.87	4.02	3.93	22.85	0.94	13.39	24.31	61.54	2.89	4.7	1.39	175.93	4.28
Rosales	Elaeagnaceae	Elaeagnus	Elaeagnus angustifolia L.	E. angustifolia	CX	4	14.61	3.02	3.27	19.55	0.82	12.47	23.84	66.47	3.04	4.57	0.99	154.48	3.68
Rosales	Elaeagnaceae	Elaeagnus	Elaeagnus angustifolia L.	E. angustifolia	CX	5	13.52	3.8	4.03	20.53	0.85	12.61	24.15	68.44	3.35	4.89	1.13	185.09	4.47
Rosales	Rhamnaceae	Ziziphus	Ziziphus jujuba Mill.	Z. jujuba	CS	1	12.47	16.62	11.96	22.73	1	16.88	22.73	725.58	26.07	3.59	0.64	731.19	16.62
Rosales	Rhamnaceae	Ziziphus	Ziziphus jujuba Mill.	Z. jujuba	CS	2	11.33	16.75	12.12	25.63	0.94	17.21	27.27	789.04	33.12	4.2	0.51	653.53	17.82
Rosales	Rhamnaceae	Ziziphus	Ziziphus jujuba Mill.	Z. jujuba	CS	3	11.08	14.14	11.01	24.18	0.81	15.98	29.85	397.32	26.89	6.77	0.53	584.78	17.46
Rosales	Rhamnaceae	Ziziphus	Ziziphus jujuba Mill.	Z. jujuba	CS	4	12.78	18.48	11.35	24.51	0.96	17.64	25.53	490.09	34.42	7.02	0.54	753.98	19.25
Rosales	Rhamnaceae	Ziziphus	Ziziphus jujuba Mill.	Z. jujuba	CS	5	12.55	18.88	10.42	23.71	0.88	17.18	26.94	397.41	28.64	7.21	0.66	796.29	21.45
Rosales	Rhamnaceae	Ziziphus	Ziziphus jujuba Mill.	Z. jujuba	CX	1	9.17	7.7	3.57	21.04	0.85	11.56	24.75	46.52	1	2.15	7.7	365.97	9.06
Rosales	Rhamnaceae	Ziziphus	Ziziphus jujuba Mill.	Z. jujuba	CX	2	8.3	9.02	3.97	19.89	0.83	11.23	23.96	51.14	1.02	1.99	8.84	453.49	10.87
Rosales	Rhamnaceae	Ziziphus	Ziziphus jujuba Mill.	Z. jujuba	CX	3	10.14	8.24	3.77	19.58	0.8	11.71	24.48	48.61	0.96	1.97	8.58	420.84	10.3
Rosales	Rhamnaceae	Ziziphus	Ziziphus jujuba Mill.	Z. jujuba	CX	4	9.56	7.55	3.75	21.49	0.89	11.86	24.15	47.93	1.06	2.21	7.12	351.33	8.48
Rosales	Rhamnaceae	Ziziphus	Ziziphus jujuba Mill.	Z. jujuba	CX	5	10.57	8.26	3.49	20.04	0.76	11.93	26.37	46.73	0.99	2.12	8.34	412.18	10.87
Rosales	Ulmaceae	Ulmus	Ulmus pumila L.	U. pumila	CS	1	19.8	19.11	9.32	24.73	0.78	20.15	31.71	571.13	35.5	6.22	0.54	772.75	24.5
Rosales	Ulmaceae	Ulmus	Ulmus pumila L.	U. pumila	CS	2	20.12	19.22	8.8	27.4	0.75	20.87	36.53	797.31	50.21	6.3	0.38	701.46	25.63
Rosales	Ulmaceae	Ulmus	Ulmus pumila L.	U. pumila	CS	3	16.28	19.77	8.24	20.11	0.75	17.39	26.81	552.3	38.79	7.02	0.51	983.09	26.36
Rosales	Ulmaceae	Ulmus	Ulmus pumila L.	U. pumila	CS	4	18.48	16.58	10.46	20.93	0.72	18.43	29.07	401.97	26.05	6.48	0.64	792.16	23.03
Rosales	Ulmaceae	Ulmus	Ulmus pumila L.	U. pumila	CS	5	18.68	13.96	8.55	26.11	0.72	18.95	36.26	678.15	42.76	6.31	0.33	534.66	19.39
Rosales	Ulmaceae	Ulmus	Ulmus pumila L.	U. pumila	CX	1	15	1.88	4.86	20.44	0.71	13	28.79	53.88	2.59	4.81	0.73	91.98	2.65
Rosales	Ulmaceae	Ulmus	Ulmus pumila L.	U. pumila	CX	2	15.36	1.98	4.77	21.92	0.68	13.52	32.24	71.83	2.69	3.74	0.74	90.33	2.91
Rosales	Ulmaceae	Ulmus	Ulmus pumila L.	U. pumila	CX	3	13.13	1.54	5.16	19.91	0.67	12.1	29.72	52.6	2.01	3.82	0.77	77.35	2.3
Rosales	Ulmaceae	Ulmus	Ulmus pumila L.	U. pumila	CX	4	13.79	1.73	5.04	20.32	0.65	12.48	31.26	48.43	2.53	5.22	0.68	85.14	2.66
Rosales	Ulmaceae	Ulmus	Ulmus pumila L.	U. pumila	CX	5	14.26	2.29	3.75	24.07	0.59	13.43	40.8	65.84	2.98	4.53	0.77	95.14	3.88
Rosales	Moraceae	Broussonetia	Broussonetia papyrifera (L.) L'Hér. ex Vent.	B. papyrifera	CS	1	22.2	17.71	9.11	33	0.93	23.01	35.48	612.12	53.64	8.76	0.33	536.67	19.04
Rosales	Moraceae	Broussonetia	Broussonetia papyrifera (L.) L'Hér. ex Vent.	B. papyrifera	CS	2	21.25	14.1	8.39	31.4	0.97	21.41	32.37	734.26	67.12	9.14	0.21	449.04	14.54
Rosales	Moraceae	Broussonetia	Broussonetia papyrifera (L.) L'Hér. ex Vent.	B. papyrifera	CS	3	21.78	15.15	8.64	30.24	0.87	21.55	34.76	581.22	36.17	6.22	0.42	500.99	17.41
Rosales	Moraceae	Broussonetia	Broussonetia papyrifera (L.) L'Hér. ex Vent.	B. papyrifera	CS	4	22.67	17.49	8.61	34.04	0.97	23.32	35.09	605.51	36.35	6	0.48	513.81	18.03
Rosales	Moraceae	Broussonetia	Broussonetia papyrifera (L.) L'Hér. ex Vent.	B. papyrifera	CS	5	18.62	13.95	7.81	36.19	1.06	21.45	34.14	730.78	51.94	7.11	0.27	385.47	13.16
Rosales	Moraceae	Broussonetia	Broussonetia papyrifera (L.) L'Hér. ex Vent.	B. papyrifera	CX	1	16.09	3.6	4.34	23.91	0.89	14.57	26.87	70.01	3.16	4.51	1.14	150.56	4.04
Rosales	Moraceae	Broussonetia	Broussonetia papyrifera (L.) L'Hér. ex Vent.	B. papyrifera	CX	2	16.47	3.67	4.84	25.53	0.91	15.27	28.05	81.24	3.4	4.19	1.08	143.75	4.03
Rosales	Moraceae	Broussonetia	Broussonetia papyrifera (L.) L'Hér. ex Vent.	B. papyrifera	CX	3	16.5	4.34	4.15	27.25	0.92	15.7	29.62	59.92	1.7	2.84	2.55	159.27	4.72
Rosales	Moraceae	Broussonetia	Broussonetia papyrifera (L.) L'Hér. ex Vent.	B. papyrifera	CX	4	16.43	3.24	4.08	23.34	0.92	14.44	25.37	66.54	3	4.51	1.08	138.82	3.52
Rosales	Moraceae	Broussonetia	Broussonetia papyrifera (L.) L'Hér. ex Vent.	B. papyrifera	CX	5	15.52	3.66	4.35	24.79	0.92	14.59	26.95	62.46	3.1	4.96	1.18	147.64	3.98
Rosales	Moraceae	Morus	Morus alba L.	M. alba	CS	1	34.25	17.15	8.11	26.18	0.84	25.78	31.17	756.13	45.52	6.02	0.38	655.08	20.42
Rosales	Moraceae	Morus	Morus alba L.	M. alba	CS	2	33.65	15.25	10.81	21.52	0.87	24.61	24.74	636.4	46.15	7.25	0.33	708.64	17.53
Rosales	Moraceae	Morus	Morus alba L.	M. alba	CS	3	38.71	17.07	8.72	18.06	0.88	25.62	20.52	679.91	43.28	6.37	0.39	945.18	19.4
Rosales	Moraceae	Morus	Morus alba L.	M. alba	CS	4	33.64	15.47	8.11	20.08	0.82	23.65	24.49	729.56	53.1	7.28	0.29	770.42	18.87
Rosales	Moraceae	Morus	Morus alba L.	M. alba	CS	5	37.91	18.24	11.39	23.87	0.84	27.61	28.42	608.57	46.6	7.66	0.39	764.14	21.71
Rosales	Moraceae	Morus	Morus alba L.	M. alba	CX	1	26.97	1.23	7.04	17.45	0.64	17.44	27.27	63.54	3.42	5.38	0.36	70.49	1.92
Rosales	Moraceae	Morus	Morus alba L.	M. alba	CX	2	27.81	1.27	7.62	17.64	0.7	17.99	25.2	63.64	3.24	5.09	0.39	72	1.81
Rosales	Moraceae	Morus	Morus alba L.	M. alba	CX	3	28.05	1.28	7.62	17.2	0.69	17.97	24.93	61.81	3.47	5.61	0.37	74.42	1.86
Rosales	Moraceae	Morus	Morus alba L.	M. alba	CX	4	27.35	1.27	7.68	19.16	0.71	18.21	26.99	63.44	3.32	5.23	0.38	66.28	1.79
Rosales	Moraceae	Morus	Morus alba L.	M. alba	CX	5	30.09	1.33	7.77	18.22	0.73	19.11	24.96	64.06	3.41	5.32	0.39	73	1.82
Rosales	Moraceae	Morus	Morus nigra L.	M. nigra	CS	1	35.84	17.63	10.32	23.36	0.92	26.3	25.39	485.6	29.34	6.04	0.6	754.71	19.16
Rosales	Moraceae	Morus	Morus nigra L.	M. nigra	CS	2	32.18	14.41	10.6	22.74	0.85	24.13	26.75	754.27	53.31	7.07	0.27	633.69	16.95
Rosales	Moraceae	Morus	Morus nigra L.	M. nigra	CS	3	35.16	19.87	9.75	23.45	0.89	26.31	26.35	636.27	46.24	7.27	0.43	847.33	22.33
Rosales	Moraceae	Morus	Morus nigra L.	M. nigra	CS	4	32.3	15.26	10.97	20.43	0.9	23.83	22.7	582.41	34.52	5.93	0.44	746.94	16.96
Rosales	Moraceae	Morus	Morus nigra L.	M. nigra	CS	5	38.92	19.08	9.53	20.74	0.88	26.94	23.57	583.34	37.23	6.38	0.51	919.96	21.68
Rosales	Moraceae	Morus	Morus nigra L.	M. nigra	CX	1	27.78	1.21	7.73	16.57	0.72	17.72	23.01	60.7	2.67	4.4	0.45	73.02	1.68
Rosales	Moraceae	Morus	Morus nigra L.	M. nigra	CX	2	26.16	1.31	7.92	18.64	0.69	17.65	27.01	69.84	3.3	4.73	0.4	70.28	1.9
Rosales	Moraceae	Morus	Morus nigra L.	M. nigra	CX	3	26.64	1.55	9.45	18.85	0.68	18.29	27.72	61.18	1.94	3.17	0.8	82.23	2.28
Rosales	Moraceae	Morus	Morus nigra L.	M. nigra	CX	4	25.43	1.1	6.51	16.03	0.69	16.32	23.23	59.43	2.65	4.46	0.42	68.62	1.59
Rosales	Moraceae	Morus	Morus nigra L.	M. nigra	CX	5	28.2	1.15	6.49	16.46	0.69	17.56	23.86	67.05	3.24	4.83	0.35	69.87	1.67
Fagales	Fagaceae	Quercus	Quercus acutissima Carr.	Q. acutissima	CS	1	11.39	15.81	10.94	21.3	0.94	15.68	22.66	380.56	24.07	6.32	0.66	742.25	16.82
Fagales	Fagaceae	Quercus	Quercus acutissima Carr.	Q. acutissima	CS	2	10.73	16.29	11.27	23.78	0.93	16.21	25.57	537.05	31.91	5.94	0.51	685.03	17.52
Fagales	Fagaceae	Quercus	Quercus acutissima Carr.	Q. acutissima	CS	3	10.85	13.17	11	22.33	0.81	15.24	27.57	396.53	26.31	6.64	0.5	589.79	16.26
Fagales	Fagaceae	Quercus	Quercus acutissima Carr.	Q. acutissima	CS	4	11.81	18.17	10.86	22.47	0.89	16.54	25.25	459.75	33.98	7.39	0.53	808.63	20.42
Fagales	Fagaceae	Quercus	Quercus acutissima Carr.	Q. acutissima	CS	5	10.31	17.51	9.75	22.86	0.88	15.66	25.98	374.56	26.99	7.21	0.65	765.97	19.9
Fagales	Fagaceae	Quercus	Quercus acutissima Carr.	Q. acutissima	CX	1	9.6	5.77	2.73	20.23	0.8	10.98	25.29	42.76	0.99	2.32	5.83	285.22	7.21
Fagales	Fagaceae	Quercus	Quercus acutissima Carr.	Q. acutissima	CX	2	8.15	5.67	2.88	19.71	0.78	10.27	25.27	46.7	0.99	2.12	5.73	287.67	7.27
Fagales	Fagaceae	Quercus	Quercus acutissima Carr.	Q. acutissima	CX	3	9.26	5.69	2.93	18.61	0.77	10.45	24.17	46.65	0.95	2.04	5.99	305.75	7.39
Fagales	Fagaceae	Quercus	Quercus acutissima Carr.	Q. acutissima	CX	4	9.3	5.74	2.87	20.25	0.81	10.89	25	45.52	0.98	2.15	5.86	283.46	7.09
Fagales	Fagaceae	Quercus	Quercus acutissima Carr.	Q. acutissima	CX	5	9.86	5.67	2.86	19.31	0.75	10.85	25.75	44.59	0.97	2.18	5.85	293.63	7.56
Fagales	Fagaceae	Quercus	Quercus variabilis Blume	Q. variabilis	CS	1	12.74	18.22	8.24	21.47	0.77	16.04	27.88	530.96	32.1	6.05	0.57	848.63	23.66
Fagales	Fagaceae	Quercus	Quercus variabilis Blume	Q. variabilis	CS	2	12.84	14.28	10.46	21.53	0.76	15.9	28.33	420.58	26.91	6.4	0.53	663.26	18.79
Fagales	Fagaceae	Quercus	Quercus variabilis Blume	Q. variabilis	CS	3	12.29	14.06	8.55	26.96	0.88	16.64	30.64	540.56	35.45	6.56	0.4	521.51	15.98
Fagales	Fagaceae	Quercus	Quercus variabilis Blume	Q. variabilis	CS	4	12.54	13.33	8.42	28.79	0.89	17.05	32.35	477.54	35.74	7.48	0.37	463.01	14.98
Fagales	Fagaceae	Quercus	Quercus variabilis Blume	Q. variabilis	CS	5	11.65	16.65	9.31	28.86	0.89	17.5	32.43	400.22	25.44	6.36	0.65	576.92	18.71
Fagales	Fagaceae	Quercus	Quercus variabilis Blume	Q. variabilis	CX	1	9.1	5.26	2.9	18.83	0.62	10.32	30.37	46.17	0.95	2.06	5.54	279.34	8.48
Fagales	Fagaceae	Quercus	Quercus variabilis Blume	Q. variabilis	CX	2	9.58	5.75	3	19.75	0.64	10.87	30.86	43.81	0.91	2.08	6.32	291.14	8.98
Fagales	Fagaceae	Quercus	Quercus variabilis Blume	Q. variabilis	CX	3	9.91	5.9	2.9	19.12	0.63	10.84	30.35	45.81	0.96	2.1	6.15	308.58	9.37
Fagales	Fagaceae	Quercus	Quercus variabilis Blume	Q. variabilis	CX	4	9.57	6.17	2.62	19.45	0.66	10.78	29.47	45.48	0.98	2.15	6.3	317.22	9.35
Fagales	Fagaceae	Quercus	Quercus variabilis Blume	Q. variabilis	CX	5	9.1	5.93	2.83	19.5	0.7	10.61	27.86	45.48	1	2.2	5.93	304.1	8.47
Celastrales	Celastraceae	Euonymus	Euonymus alatus (Thunb.) Sieb.	E. alatus	CS	1	32.72	18.44	8.61	32.69	0.89	27.2	36.73	753.98	52	6.9	0.35	564.09	20.72
Celastrales	Celastraceae	Euonymus	Euonymus alatus (Thunb.) Sieb.	E. alatus	CS	2	31.7	17.82	10.92	25.74	0.83	25.39	31.01	554.36	36.3	6.55	0.49	692.31	21.47
Celastrales	Celastraceae	Euonymus	Euonymus alatus (Thunb.) Sieb.	E. alatus	CS	3	34.62	18.07	10.06	27.58	0.94	26.92	29.34	596.75	43.34	7.26	0.42	655.18	19.22
Celastrales	Celastraceae	Euonymus	Euonymus alatus (Thunb.) Sieb.	E. alatus	CS	4	29.39	16.37	11.55	30	0.84	25.44	35.71	661.74	44.5	6.72	0.37	545.67	19.49
Celastrales	Celastraceae	Euonymus	Euonymus alatus (Thunb.) Sieb.	E. alatus	CS	5	30.74	17.66	8.11	27.19	0.92	24.73	29.55	668.38	42.68	6.39	0.41	649.5	19.2
Celastrales	Celastraceae	Euonymus	Euonymus alatus (Thunb.) Sieb.	E. alatus	CX	1	23.37	4.66	4.35	22.7	0.7	17.35	32.43	63.36	3.79	5.98	1.23	205.29	6.66
Celastrales	Celastraceae	Euonymus	Euonymus alatus (Thunb.) Sieb.	E. alatus	CX	2	22.97	3.72	3.12	20.93	0.69	16.28	30.33	51.33	2.74	5.34	1.36	177.74	5.39
Celastrales	Celastraceae	Euonymus	Euonymus alatus (Thunb.) Sieb.	E. alatus	CX	3	25.09	3.22	3.03	22.53	0.71	17.45	31.73	52.81	2.55	4.83	1.26	142.92	4.54
Celastrales	Celastraceae	Euonymus	Euonymus alatus (Thunb.) Sieb.	E. alatus	CX	4	23.7	4.91	4.13	24.01	0.65	17.81	36.94	56.08	1.75	3.12	2.81	204.5	7.55
Celastrales	Celastraceae	Euonymus	Euonymus alatus (Thunb.) Sieb.	E. alatus	CX	5	22.94	3.81	3.43	22.29	0.7	16.71	31.84	58.12	2.67	4.59	1.43	170.93	5.44
Malpighiales	Salicaceae	Populus	Populus tomentosa Carrière	P. tomentosa	CS	1	17.47	19.99	8.14	19.1	0.82	17.64	23.29	709.56	42.72	6.02	0.47	1046.6	24.38
Malpighiales	Salicaceae	Populus	Populus tomentosa Carrière	P. tomentosa	CS	2	17.88	19.23	8.77	17.37	0.94	17.4	18.48	791.54	61.59	7.78	0.31	1107.08	20.46
Malpighiales	Salicaceae	Populus	Populus tomentosa Carrière	P. tomentosa	CS	3	12.15	13.63	7.16	18.62	0.75	13.99	24.83	736.47	66.65	9.05	0.2	732.01	18.17
Malpighiales	Salicaceae	Populus	Populus tomentosa Carrière	P. tomentosa	CS	4	12.95	14.54	9.93	16.32	0.7	14.5	23.31	608.44	48.7	8	0.3	890.93	20.77
Malpighiales	Salicaceae	Populus	Populus tomentosa Carrière	P. tomentosa	CS	5	15.4	16.15	11.65	15.34	0.82	15.95	18.71	725.58	43.3	5.97	0.37	1052.8	19.7
Malpighiales	Salicaceae	Populus	Populus tomentosa Carrière	P. tomentosa	CX	1	12.94	6.42	2.4	15.28	0.75	11.08	20.37	59.04	2.92	4.95	2.2	420.16	8.56
Malpighiales	Salicaceae	Populus	Populus tomentosa Carrière	P. tomentosa	CX	2	13.65	4.32	2.22	13.85	0.82	10.6	16.89	88.53	2	2.26	2.16	311.91	5.27
Malpighiales	Salicaceae	Populus	Populus tomentosa Carrière	P. tomentosa	CX	3	10.04	4.64	1.71	14.21	0.84	9.17	16.92	80.73	1.94	2.4	2.39	326.53	5.52
Malpighiales	Salicaceae	Populus	Populus tomentosa Carrière	P. tomentosa	CX	4	10.28	5.71	3.45	15.11	0.7	10.06	21.59	95.11	2.22	2.33	2.57	377.9	8.16
Malpighiales	Salicaceae	Populus	Populus tomentosa Carrière	P. tomentosa	CX	5	11.41	5.54	3.08	14.34	0.72	10.21	19.92	86.24	2.16	2.5	2.56	386.33	7.69
Malpighiales	Salicaceae	Salix	Salix babylonica L.	S. babylonica	CS	1	29.05	13.67	6.82	18.66	0.82	20.8	22.76	608.58	41.91	6.89	0.33	732.58	16.67
Malpighiales	Salicaceae	Salix	Salix babylonica L.	S. babylonica	CS	2	30.48	13.53	6.56	20.64	0.8	21.81	25.8	621.14	37.94	6.11	0.36	655.52	16.91
Malpighiales	Salicaceae	Salix	Salix babylonica L.	S. babylonica	CS	3	32.8	15.23	6.66	20.69	0.82	23.09	25.23	645.63	38.09	5.9	0.4	736.1	18.57
Malpighiales	Salicaceae	Salix	Salix babylonica L.	S. babylonica	CS	4	31.51	13.86	6.8	20	0.81	22.17	24.69	564.98	38.2	6.76	0.36	693	17.11
Malpighiales	Salicaceae	Salix	Salix babylonica L.	S. babylonica	CS	5	30.52	18.55	7.38	20.44	0.81	22.85	25.23	662.52	41.56	6.27	0.45	907.53	22.9
Malpighiales	Salicaceae	Salix	Salix babylonica L.	S. babylonica	CX	1	17.61	4.32	3.22	14.53	0.62	12.56	23.44	62.1	2.78	4.48	1.55	297.32	6.97
Malpighiales	Salicaceae	Salix	Salix babylonica L.	S. babylonica	CX	2	19.22	4.03	3.07	17.75	0.7	13.98	25.36	58.05	2.59	4.46	1.56	227.04	5.76
Malpighiales	Salicaceae	Salix	Salix babylonica L.	S. babylonica	CX	3	19.75	4.32	3.07	17.9	0.72	14.29	24.86	62.08	2.85	4.59	1.52	241.34	6
Malpighiales	Salicaceae	Salix	Salix babylonica L.	S. babylonica	CX	4	18.6	3.89	3.07	16.43	0.65	13.35	25.28	68.07	2.68	3.94	1.45	236.76	5.98
Malpighiales	Salicaceae	Salix	Salix babylonica L.	S. babylonica	CX	5	19.41	3.99	3.07	17.58	0.66	14	26.64	58.63	2.83	4.83	1.41	226.96	6.05
Sapindales	Anacardiaceae	Rhus	Rhus typhina L.	R. typhina	CS	1	16.76	19.29	8.42	36.77	1.22	21.97	30.14	507.14	35.14	6.93	0.55	524.61	15.81
Sapindales	Anacardiaceae	Rhus	Rhus typhina L.	R. typhina	CS	2	17.71	18.25	7.17	37.02	1.32	21.98	28.05	485.03	29.9	6.16	0.61	492.98	13.83
Sapindales	Anacardiaceae	Rhus	Rhus typhina L.	R. typhina	CS	3	17.46	13.38	7.48	43.41	1.45	22.77	29.94	388.18	23.13	5.96	0.58	308.22	9.23
Sapindales	Anacardiaceae	Rhus	Rhus typhina L.	R. typhina	CS	4	14.88	13.75	7.09	39.07	1.31	20.54	29.82	381.91	28.42	7.44	0.48	351.93	10.5
Sapindales	Anacardiaceae	Rhus	Rhus typhina L.	R. typhina	CS	5	15.02	14.58	7.41	39.83	1.36	21.03	29.29	420.58	26.35	6.27	0.55	366.06	10.72
Sapindales	Anacardiaceae	Rhus	Rhus typhina L.	R. typhina	CX	1	13.97	5.88	2.6	24.42	0.88	13.85	27.75	44.88	1.96	4.37	3	240.79	6.68
Sapindales	Anacardiaceae	Rhus	Rhus typhina L.	R. typhina	CX	2	13.62	6.72	2.46	26.7	0.86	14.41	31.05	45.33	1.89	4.17	3.56	251.69	7.81
Sapindales	Anacardiaceae	Rhus	Rhus typhina L.	R. typhina	CX	3	13.13	7.44	2.22	22.92	0.71	13.27	32.28	41.74	1.79	4.29	4.16	324.61	10.48
Sapindales	Anacardiaceae	Rhus	Rhus typhina L.	R. typhina	CX	4	11.36	6.47	2.26	24.04	0.75	12.68	32.05	44.93	1.8	4.01	3.59	269.13	8.63
Sapindales	Anacardiaceae	Rhus	Rhus typhina L.	R. typhina	CX	5	11.92	6.73	2.39	26.16	0.77	13.54	33.97	43.81	1.87	4.27	3.6	257.26	8.74
Sapindales	Sapindaceae	Koelreuteria	Koelreuteria paniculata Laxm.	K. paniculata	CS	1	25.53	19.58	8.5	20.07	0.87	21.19	23.07	591.91	35.51	6	0.55	975.59	22.51
Sapindales	Sapindaceae	Koelreuteria	Koelreuteria paniculata Laxm.	K. paniculata	CS	2	22.45	18.83	7.04	25.75	0.92	20.95	27.99	483.98	29.6	6.12	0.64	731.26	20.47
Sapindales	Sapindaceae	Koelreuteria	Koelreuteria paniculata Laxm.	K. paniculata	CS	3	20.71	14.88	7.26	19.09	0.8	17.84	23.86	530.83	32.89	6.2	0.45	779.47	18.6
Sapindales	Sapindaceae	Koelreuteria	Koelreuteria paniculata Laxm.	K. paniculata	CS	4	23.99	16.02	6.65	26.25	0.92	21.12	28.53	503.26	30.76	6.11	0.52	610.29	17.41
Sapindales	Sapindaceae	Koelreuteria	Koelreuteria paniculata Laxm.	K. paniculata	CS	5	22.44	18.63	7.16	20.81	0.86	19.65	24.2	466.28	32.36	6.94	0.58	895.24	21.66
Sapindales	Sapindaceae	Koelreuteria	Koelreuteria paniculata Laxm.	K. paniculata	CX	1	18.5	1.96	1.89	17.01	0.62	12.84	27.44	49.74	2.05	4.12	0.96	115.23	3.16
Sapindales	Sapindaceae	Koelreuteria	Koelreuteria paniculata Laxm.	K. paniculata	CX	2	17.96	2.2	1.46	19.22	0.73	13.17	26.33	54.38	2.7	4.97	0.81	114.46	3.01
Sapindales	Sapindaceae	Koelreuteria	Koelreuteria paniculata Laxm.	K. paniculata	CX	3	16.18	1.52	1.92	16.46	0.61	11.68	26.98	48.7	2.2	4.52	0.69	92.35	2.49
Sapindales	Sapindaceae	Koelreuteria	Koelreuteria paniculata Laxm.	K. paniculata	CX	4	18.31	2.61	1.73	19.3	0.69	13.45	27.97	48.86	2.95	6.04	0.88	135.23	3.78
Sapindales	Sapindaceae	Koelreuteria	Koelreuteria paniculata Laxm.	K. paniculata	CX	5	16.62	1.53	1.24	16.78	0.67	11.81	25.04	47.58	2.07	4.35	0.74	91.18	2.28
Sapindales	Sapindaceae	Xanthoceras	Xanthoceras sorbifolium Bunge	X. sorbifolium	CS	1	19.81	17.37	10.32	28.51	1.05	21.12	27.15	640.25	41.5	6.48	0.42	609.26	16.54
Sapindales	Sapindaceae	Xanthoceras	Xanthoceras sorbifolium Bunge	X. sorbifolium	CS	2	22.67	16.11	10.6	35.13	0.98	23.82	35.85	583.86	38.35	6.57	0.42	458.58	16.44
Sapindales	Sapindaceae	Xanthoceras	Xanthoceras sorbifolium Bunge	X. sorbifolium	CS	3	21	19.17	9.75	30.38	0.94	22.25	32.32	544.14	35.87	6.59	0.53	631.01	20.39
Sapindales	Sapindaceae	Xanthoceras	Xanthoceras sorbifolium Bunge	X. sorbifolium	CS	4	21.96	16.66	10.97	31.34	0.9	22.71	34.82	618.14	41.54	6.72	0.4	531.59	18.51
Sapindales	Sapindaceae	Xanthoceras	Xanthoceras sorbifolium Bunge	X. sorbifolium	CS	5	20.06	19.19	9.53	32.28	0.95	22.32	33.98	743.49	52.29	7.03	0.37	594.49	20.2
Sapindales	Sapindaceae	Xanthoceras	Xanthoceras sorbifolium Bunge	X. sorbifolium	CX	1	15.24	7.22	5.3	15.13	0.86	12.8	17.59	138.44	5.42	3.92	1.33	477.2	8.4
Sapindales	Sapindaceae	Xanthoceras	Xanthoceras sorbifolium Bunge	X. sorbifolium	CX	2	16.79	8.68	5.31	16.56	0.87	14.07	19.03	68.28	3.69	5.4	2.35	524.15	9.98
Sapindales	Sapindaceae	Xanthoceras	Xanthoceras sorbifolium Bunge	X. sorbifolium	CX	3	16.8	6.51	5.13	14.53	0.83	13.11	17.51	134.31	4.53	3.37	1.44	448.04	7.84
Sapindales	Sapindaceae	Xanthoceras	Xanthoceras sorbifolium Bunge	X. sorbifolium	CX	4	15.91	8.3	6.45	16.41	0.83	13.85	19.77	50.23	2.11	4.2	3.93	505.79	10
Sapindales	Sapindaceae	Xanthoceras	Xanthoceras sorbifolium Bunge	X. sorbifolium	CX	5	14.43	7.85	5.22	15.64	0.68	12.66	23	147.86	5.33	3.6	1.47	501.92	11.54
Sapindales	Simaroubaceae	Ailanthus	Ailanthus altissima (Mill.) Swingle	A. altissima	CS	1	23.07	13.06	8.38	23.93	1.01	20.04	23.69	797.7	50.39	6.32	0.26	545.76	12.93
Sapindales	Simaroubaceae	Ailanthus	Ailanthus altissima (Mill.) Swingle	A. altissima	CS	2	20.36	17.9	8.11	25.31	1.04	20.1	24.34	641.04	43.2	6.74	0.41	707.23	17.21
Sapindales	Simaroubaceae	Ailanthus	Ailanthus altissima (Mill.) Swingle	A. altissima	CS	3	19.08	14.67	6.91	22.12	1	17.9	22.12	774.18	55.5	7.17	0.26	663.2	14.67
Sapindales	Simaroubaceae	Ailanthus	Ailanthus altissima (Mill.) Swingle	A. altissima	CS	4	18.86	15.36	8.72	23.79	1.02	18.78	23.32	708.78	51.47	7.26	0.3	645.65	15.06
Sapindales	Simaroubaceae	Ailanthus	Ailanthus altissima (Mill.) Swingle	A. altissima	CS	5	20.92	15.43	7.2	23.74	1.02	19.27	23.27	698.4	42.79	6.13	0.36	649.96	15.13
Sapindales	Simaroubaceae	Ailanthus	Ailanthus altissima (Mill.) Swingle	A. altissima	CX	1	16.48	2.45	1.26	13.91	0.62	11.16	22.44	78.98	2.05	2.6	1.2	176.13	3.95
Sapindales	Simaroubaceae	Ailanthus	Ailanthus altissima (Mill.) Swingle	A. altissima	CX	2	15.31	2.88	1.71	15.76	0.65	11.35	24.25	74.54	2.16	2.9	1.33	182.74	4.43
Sapindales	Simaroubaceae	Ailanthus	Ailanthus altissima (Mill.) Swingle	A. altissima	CX	3	15.77	2.45	2.16	16.96	0.72	11.89	23.56	70.38	2.03	2.88	1.21	144.46	3.4
Sapindales	Simaroubaceae	Ailanthus	Ailanthus altissima (Mill.) Swingle	A. altissima	CX	4	15.21	2.77	1.68	15.1	0.67	11.12	22.54	73.07	2.22	3.04	1.25	183.44	4.13
Sapindales	Simaroubaceae	Ailanthus	Ailanthus altissima (Mill.) Swingle	A. altissima	CX	5	16.34	2.87	2.79	15.55	0.64	11.96	24.3	72.75	1.92	2.64	1.49	184.57	4.48
Gentianales	Apocynaceae	Apocynum	Apocynum venetum L.	A. venetum	CS	1	17.44	19.66	9.08	19.87	0.95	18.02	20.92	793.2	85.56	10.79	0.23	989.43	20.69
Gentianales	Apocynaceae	Apocynum	Apocynum venetum L.	A. venetum	CS	2	16.69	15.57	9.22	22.86	0.94	17.79	24.32	681.22	88.7	13.02	0.18	681.1	16.56
Gentianales	Apocynaceae	Apocynum	Apocynum venetum L.	A. venetum	CS	3	17.77	15.3	9.03	26.25	0.92	19.01	28.53	781.74	78.83	10.08	0.19	582.86	16.63
Gentianales	Apocynaceae	Apocynum	Apocynum venetum L.	A. venetum	CS	4	16.68	17.29	8.79	26.22	1.06	18.9	24.74	693.39	89.72	12.94	0.19	659.42	16.31
Gentianales	Apocynaceae	Apocynum	Apocynum venetum L.	A. venetum	CS	5	19.52	18.76	8.38	21.89	0.86	19.04	25.45	774.51	84.95	10.97	0.22	857.01	21.81
Gentianales	Apocynaceae	Apocynum	Apocynum venetum L.	A. venetum	CX	1	13.84	9.81	4.84	18.16	0.7	13.34	25.94	87.35	2.56	2.93	3.83	540.2	14.01
Gentianales	Apocynaceae	Apocynum	Apocynum venetum L.	A. venetum	CX	2	13.04	10.04	6.73	18.74	0.69	13.63	27.16	64.13	1.39	2.17	7.22	535.75	14.55
Gentianales	Apocynaceae	Apocynum	Apocynum venetum L.	A. venetum	CX	3	14.81	9.63	5.53	17.5	0.65	13.67	26.92	68.95	1.6	2.32	6.02	550.29	14.82
Gentianales	Apocynaceae	Apocynum	Apocynum venetum L.	A. venetum	CX	4	13.34	8.8	5.47	16.06	0.76	12.57	21.13	61.71	1.3	2.11	6.77	547.95	11.58
Gentianales	Apocynaceae	Apocynum	Apocynum venetum L.	A. venetum	CX	5	13.94	9.52	4.55	17.24	0.71	13.02	24.28	71.3	1.49	2.09	6.39	552.2	13.41
Gentianales	Apocynaceae	Periploca	Periploca sepium Bunge	P. sepium	CS	1	24.51	13.51	8.79	18.23	0.69	19.24	26.42	698.78	84.95	12.16	0.16	741.09	19.58
Gentianales	Apocynaceae	Periploca	Periploca sepium Bunge	P. sepium	CS	2	26.26	13.33	8.38	24.14	0.65	21.35	37.14	513	33.35	6.5	0.4	552.2	20.51
Gentianales	Apocynaceae	Periploca	Periploca sepium Bunge	P. sepium	CS	3	26.6	15.31	8.11	18.96	0.68	20.44	27.88	551.6	35.85	6.5	0.43	807.49	22.51
Gentianales	Apocynaceae	Periploca	Periploca sepium Bunge	P. sepium	CS	4	25.93	19.74	10.81	18.9	0.73	21.57	25.89	725.58	83.99	11.58	0.24	1044.44	27.04
Gentianales	Apocynaceae	Periploca	Periploca sepium Bunge	P. sepium	CS	5	22.48	16.18	8.72	24.06	0.64	20.37	37.59	789.04	79.47	10.07	0.2	672.49	25.28
Gentianales	Apocynaceae	Periploca	Periploca sepium Bunge	P. sepium	CX	1	18.43	7.51	4.72	15.32	0.62	14.01	24.71	66.32	2.5	3.77	3	490.21	12.11
Gentianales	Apocynaceae	Periploca	Periploca sepium Bunge	P. sepium	CX	2	19.45	8.03	4.69	16.42	0.66	14.8	24.88	67.75	2.61	3.85	3.08	489.04	12.17
Gentianales	Apocynaceae	Periploca	Periploca sepium Bunge	P. sepium	CX	3	19.14	7.32	4.43	14.7	0.64	14.04	22.97	75.35	1.85	2.46	3.96	497.96	11.44
Gentianales	Apocynaceae	Periploca	Periploca sepium Bunge	P. sepium	CX	4	18.93	7.7	3.92	16.29	0.63	14.31	25.86	79.48	1.21	1.52	6.36	472.68	12.22
Gentianales	Apocynaceae	Periploca	Periploca sepium Bunge	P. sepium	CX	5	18.28	8.76	3.11	16.59	0.62	14.13	26.76	61.59	1.42	2.31	6.17	528.03	14.13
Lamiales	Oleaceae	Fraxinus	Fraxinus chinensis Roxb.	F. chinensis	CS	1	16.77	16.6	9.34	33.76	0.87	20.84	38.8	665.39	41.59	6.25	0.4	491.71	19.08
Lamiales	Oleaceae	Fraxinus	Fraxinus chinensis Roxb.	F. chinensis	CS	2	13.16	17.78	10.93	33.82	0.9	19.97	37.58	526.51	35.01	6.65	0.51	525.72	19.76
Lamiales	Oleaceae	Fraxinus	Fraxinus chinensis Roxb.	F. chinensis	CS	3	15.37	16.36	10.82	34.14	0.96	20.69	35.56	639.18	45.08	7.05	0.36	479.2	17.04
Lamiales	Oleaceae	Fraxinus	Fraxinus chinensis Roxb.	F. chinensis	CS	4	15.88	18.07	10.64	35.57	0.91	21.52	39.09	638.96	41.41	6.48	0.44	508.01	19.86
Lamiales	Oleaceae	Fraxinus	Fraxinus chinensis Roxb.	F. chinensis	CS	5	13.91	16.73	11.79	32.84	0.92	20.04	35.7	557.23	32.93	5.91	0.51	509.44	18.18
Lamiales	Oleaceae	Fraxinus	Fraxinus chinensis Roxb.	F. chinensis	CX	1	12.9	3.85	2.58	23.93	0.6	12.85	39.88	60.49	2.71	4.48	1.42	160.89	6.42
Lamiales	Oleaceae	Fraxinus	Fraxinus chinensis Roxb.	F. chinensis	CX	2	10.61	4.59	3.06	24.15	0.64	12.23	37.73	62.68	2.81	4.48	1.63	190.06	7.17
Lamiales	Oleaceae	Fraxinus	Fraxinus chinensis Roxb.	F. chinensis	CX	3	11.47	5.05	3.03	24.84	0.7	12.85	35.49	71.02	3.2	4.51	1.58	203.3	7.21
Lamiales	Oleaceae	Fraxinus	Fraxinus chinensis Roxb.	F. chinensis	CX	4	12.91	4.31	3.81	23.56	0.63	13.13	37.4	57.05	2.51	4.4	1.72	182.94	6.84
Lamiales	Oleaceae	Fraxinus	Fraxinus chinensis Roxb.	F. chinensis	CX	5	10.23	3.78	2.89	22.54	0.66	11.48	34.15	59.28	2.65	4.47	1.43	167.7	5.73
